# Supplementary material for: Viridans Group Streptococci Clinical Isolates: MALDI-TOF Mass Spectrometry versus Gene Sequence-Based Identification
Source: PLoS One. 2015 Mar 17;10(3):e0120502. doi: 10.1371/journal.pone.0120502 (PMC4362942; doi:10.1371/journal.pone.0120502)
Supplement: S1 Table — (XLS) [file pone.0120502.s001.xls]

## Sheet: tutti
Nome paziente	Tipo campione	Optochina	Sali biliari	Antigene	Vitek	Codice	SodA	RpoB	TUF	TQ MALDI (1)	Score	TQ MALDI (2)	Confidenza	Estrazione in situ MALDI (1)	Score	Estrazione in situMALDI (2)	Confidenza	Estrazione provetta MALDI (1)	Score	Estrazione provetta MALDI (2)	Confidenza
Petrini	Espettorato	S	P	P	Kocurai rosea	STR1	S.pneumoniae99	S.pneumoniae99	S. pneumoniae98/S.mitis98	S. pneumoniae	2,2	S. pneumoniae	99,9	S. pneumoniae	2,2	S. pneumoniae	99,9	S. pneumoniae	2,3	S. pneumoniae	99,9
Grella	Emocoltura	S	P	P	NI	STR5	S.pneumoniae95	S.pneumoniae 99	S. mitis96/psedopneumoniae96/S.pneumoniae96	S. pneumoniae	2,2	S.pneumoniae	99,9	S. pneumoniae	2,2	S. pneumoniae	99,9	S. pneumoniae	2,3	S. pneumoniae	99,9
ATCC S.pneumoniae	ATCC	S	P	P	S.pneumoniae	STR74	S.pneumoniae 98	S.pneumoniae 99	S. mitis97/S.pneumoniae97	S.pneumoniae	2,2	S.pneumoniae	99.9	S.pneumoniae	99,9	S.pneumoniae	99.9	S.pneumoniae	2,3	S.pneumoniae	99.9
134-11	campione	S	P	P	S.pneumoniae	STR75	S.pneumoniae 99	S.pneumoniae 99	S. mitis97/S.pneumoniae97	S.pneumoniae	2	S.pneumoniae	99.9	S.pneumoniae	2,2	S.pneumoniae	99.9	S.pneumoniae	2,3	S.pneumoniae	99.9
26-12	campione	S	P	P	S.pneumoniae	STR76	S.pneumoniae 99	S.pneumoniae 99	S. mitis97/S.pneumoniae97	S.pneumoniae	2,1	S.pneumoniae	99.9	S.pneumoniae	2,2	S.pneumoniae	99.9	S.pneumoniae	2,3	S.pneumoniae	99.9
21-490	Bergamo	S	P	P	NI	STR78	S.pneumoniae 99	S.pneumoniae 99	S. mitis97/S.pneumoniae97	NR	NR	S.pneumoniae	99.9	S.pneumoniae	1.8	S.pneumoniae	99.9	S.pneumoniae	2.1	S.pneumoniae	99.9
20-105	Bergamo	S	P	P	S.pneumoniae	STR79	S.pneumoniae 99	S.pneumoniae 99	S. mitis97/S.pneumoniae97	S.pneumoniae	2	S.pneumoniae	99.9	S.pneumoniae	2.2	S.pneumoniae	99.9	S.pneumoniae	2.2	S.pneumoniae	99.9
20-46	Bergamo	S	P	P	S.pneumoniae	STR85	S.pneumoniae 99	S.pneumoniae 99	S. mitis97/S.pneumoniae97	S.pneumoniae	2	S.pneumoniae	99.9	S.pneumoniae	2	S.pneumoniae	99.9	S.pneumoniae	2	S.pneumoniae	99.9
22-529	Bergamo	S	P	P	S.pneumoniae	STR87	S.pneumoniae 99	S.pneumoniae 99	S. mitis97/S.pneumoniae97	S.pneumoniae	1.8	S.pneumoniae	NR	S.pneumoniae	2	S.pneumoniae	99.9	S.pneumoniae	1.9	S.pneumoniae	99.9
20-184	Bergamo	S	P	P	S.pneumoniae	STR88	S.pneumoniae 98	S.pneumoniae 99	S. mitis97/S.pneumoniae97	S.pneumoniae	1.8	S.pneumoniae	99.9	S.pneumoniae	1.8	S.pneumoniae	99.9	S.pneumoniae	2.2	S.pneumoniae	99.9
21-414	Bergamo	S	P	P	S.pneumoniae	STR96	S.pneumoniae 88	S.pneumoniae 99	S.pneumoniae 97/S.mitis97	S.pneumoniae	1.7	S.pneumoniae	99.9	S.pneumoniae	2.1	S.pneumoniae	99.9	S.pneumoniae	2.2	S.pneumoniae	99.9
22-125	Bergamo	S	P	N	S.pneumoniae	STR107	S.pneumoniae 98	S.pneumoniae 100	S. mitis95/S.pneumoniae95	S.pneumoniae	2.2	S.pneumoniae	99.9	S.pneumoniae	2,1	S.pneumoniae	99,9	S.pneumoniae	2,3	S.pneumoniae	99,9
24-207	Bergamo	S	P	P	NI	STR110	S.pneumoniae 99	S.pneumoniae 99	S. mitis95/S.pneumoniae95	S.pneumoniae	2	S.pneumoniae	99.9	S.pneumoniae	2,1	S.pneumoniae	99,9	S.pneumoniae	2,2	S.pneumoniae	99,9
23-183	Bergamo	S	P	P	S.pneumoniae	STR112	S.pneumoniae 99	S.pneumoniae 99	S. mitis96/S.pneumoniae96	S.pneumoniae	2.1	S.pneumoniae	99.9	S.pneumoniae	2,2	S.pneumoniae	99,9	S.pneumoniae	2,2	S.pneumoniae	99,9
22-481	Bergamo	S	P	P	Kocuria kristinae	STR115	S.pneumoniae 99	S.pneumoniae 99	S. mitis96/S.pneumoniae96	S.pneumoniae	2.1	S.pneumoniae	99.9	S.pneumoniae	1.8	S.pneumoniae	99.9	S.pneumoniae	2.1	S.pneumoniae	99.9
23-419	Bergamo	S	P	P	S.pneumoniae	STR116	S.pneumoniae 99	S.pneumoniae 99	S. mitis96/S.pneumoniae96	S.pneumoniae	2	S.pneumoniae	99.9	S.pneumoniae	2	S.pneumoniae	99.9	S.pneumoniae	2.3	S.pneumoniae	99.9
24-568	Bergamo	S	P	P	Kocuria kristinae	STR122	S.pneumoniae 98	S.pneumoniae 100	S. mitis96/S.pneumoniae96	S.pneumoniae	2.2	S.pneumoniae	99.9	S.pneumoniae	2,1	S.pneumoniae	99,9	S.pneumoniae	2,3	S.pneumoniae	99,9
24-567	Bergamo	S	P	P	S.pneumoniae	STR123	S.pneumoniae 98	S.pneumoniae 100	S. mitis96/S.pneumoniae96	S.pneumoniae	2.2	S.pneumoniae	99.9	S.pneumoniae	2,2	S.pneumoniae	99,9	S.pneumoniae	2,3	S.pneumoniae	99,9
22-221	Bergamo	S	P	P	Kukuria kristinae	STR129	S.pneumoniae 97	S.pneumoniae 99	S. mitis96/S.pneumoniae96	S.pneumoniae	2.1	S.pneumoniae	99.9	S.pneumoniae	2,1	S.pneumoniae	99,9	S.pneumoniae	2,3	S.pneumoniae	99,9
22-195	Bergamo	S	P	P	Erysipelothrix rhusiopathiae	STR130	S.pneumoniae 98	S.pneumoniae 99	S. mitis96/S.pneumoniae96	S.pneumoniae	2.2	S.pneumoniae	99.9	S.pneumoniae	2,2	S.pneumoniae	99,9	S.pneumoniae	2,3	S.pneumoniae	99,9
24-103	Bergamo	S	N	P	S.pneumoniae	STR141	S.pneumoniae 99	S.pneumoniae 99	S. mitis97/pneumoniae97	S.pneumoniae	2.1	S.pneumoniae	99.9	S.pneumoniae	2,3	S.pneumoniae	99,9	S.pneumoniae	2,4	S.pneumoniae	99,9
21-149	Bergamo	S	P	P	S.sanguinis	STR145	S.pneumoniae 99	S.pneumoniae 100	S. mitis95/S.pneumoniae95	S.pneumoniae	2.1	S.pneumoniae	NR	S.pneumoniae	1.8	S.pneumoniae	99.9	S.pneumoniae	2.4	S.pneumoniae	99.9
22-426	Bergamo	S	P	P	Kocuria kristinae	STR152	S.pneumoniae 99	S.pneumoniae 99	S. mitis96/pneumoniae96	S.pneumoniae	2.1	S.pneumoniae	99.9	S.pneumoniae	1.9	S.pneumoniae	99.9	S.pneumoniae	2.4	S.pneumoniae	99.9
22-529	Bergamo	S	P	P	S.pneumoniae	STR156	S.pneumoniae 99	S.pneumoniae 99	S. mitis96/pneumoniae96	S.pneumoniae	2.3	S.pneumoniae	99.9	S.pneumoniae	1.7	S.pneumoniae	99.9	S.pneumoniae	2.4	S.pneumoniae	99.9
Neqas	1663	S	P	P	S.pneumoniae	STR162	S.pneumoniae 99	S.pneumoniae 99	S. mitis96/S.pneumoniae96	S.pneumoniae	2,1	S.pneumoniae	99,9	S.pneumoniae	2,2	S.pneumoniae	99,9	S.pneumoniae	2,3	S.pneumoniae	99,9
Malanotte	BAL	S	P	P	S.pluranimalium	STR11	S.pneumoniae 98	S.pneumoniae 99	S. mitis95/psedopneumoniae95/S.pneumoniae95	S. pneumoniae	2	S. pneumoniae	99,7	S. pneumoniae	2,2	S. pneumoniae	99,9	S. pneumoniae	2,1	S. pneumoniae	0
Nome paziente	Tipo campione	Optochina	Sali biliari	Antigene	Vitek	Codice	SodA	RpoB	TUF	TQ MALDI (1)	Score	TQ MALDI (2)	Confidenza	Estrazione in situ MALDI (1)	Score	Estrazione in situMALDI (2)	Confidenza	Estrazione provetta MALDI (1)	Score	Estrazione provetta MALDI (2)	Confidenza
Settani	Espettorato	R	P/N	P	Leuconostoc mesenteroides ssp cremoris	STR3	S.pneumoniae99	S.mitis 97	S.mitis94	S. pneumoniae	2,0	S. mitis/oralis	99,9	S. pneumoniae	2,1	S. mitis/oralis	99,9	S. pneumoniae	2,1	S. mitis/oralis	99,9
Gori	Espettorato	R	N	P	S.mitis/oralis	STR4	S.oralis 100	S.oralis 98	S. oralis95/S.oligofermentas95	S. pneumoniae	1,9	S. mitis/oralis	99,9	S. pneumoniae	2	S. mitis/oralis	99,9	S. pneumoniae	2,1	S. mitis/oralis	99,9
Petrungaro	Espettorato	R	N	N	Erysipelothrix rhusiopathiae	STR6	S.mitis 97	S.pneumoniae97 / S.pseudopneumoniae 97	S. mitis96/psedopneumoniae96/S.pneumoniae96	S. pneumoniae	2,1	S. mitis/oralis	99,1	S. pneumoniae	2,1	S. pneumoniae	99,9	S. pneumoniae	2,1	S. pneumoniae	99,7
Nardini	Espettorato	R	P	P/N	NI	STR7	S.mitis 99	S. mitis 92/ S.pseudopneumoniae92	S. mitis97/S.pneumoniae97	S. pneumoniae	1,9	S.pneumoniae	99,9	S. pneumoniae	2,1	S. mitis/oralis	99,9	S. pneumoniae	2,1	S. mitis/oralis	99,9
Cori	Espettorato	R	N	N	Granulicatella adiacens	STR8	S.mitis 99	S.pseudopneumoniae 98	S. mitis96/psedopneumoniae96/S.pneumoniae96	S. pneumoniae	2,1	S. mitis/oralis	99,9	S. pneumoniae	2,1	S. mitis/oralis	94,8	S. pneumoniae	2,2	S. mitis/oralis	99,9
Scentoni	Espettorato	R	N	N	Erysipelothrix rhusiopathiae	STR9	S.mitis 99	S.australis 98	S. mitis96/psedopneumoniae96/S.pneumoniae96	S. pneumoniae	2,1	S. mitis/oralis	99,9	S. pneumoniae	2,2	S. mitis/oralis	99,9	S. pneumoniae	2,3	S. mitis/oralis	99,9
Scentoni	Espettorato	R	N	P	S.mitis/oralis	STR10	S.australis 98	S.australis 98	S. oralis95/S.infantis 95	NR	1,6	S. parasanguinis	50,2	S. pneumoniae	1,9	S. parasanguinis	55,5	S. pneumoniae	1,9	S. parasanguinis	99,9
Ruggeri	BAL	R	N	P/N	S.mitis/oralis	STR13	S.oralis 99	S.infantis 97	S. oralis93/S.infantis93	S. peroris	1,8	S. mitis/oralis	99,9	S. peroris	2,0	S. mitis/oralis	99,9	S. peroris	2,2	S. mitis/oralis	99,8
Ruggeri	BAL	R	P/N	P	S.mitis/oralis	STR14	S.pneumoniae 99	S.pseudopneumoniae 97	S. mitis94/psedopneumoniae94/S.pneumoniae94	S. pneumoniae	2,1	S.pneumoniae	99,9	S. pneumoniae	2,2	S. mitis/oralis	99,9	S. pneumoniae	2,2	S. mitis/oralis	50,4
Soricelli		R	N	P	Kocurai rosea	STR15	S.pneumoniae 98	S.pseudopneumoniae 99	S. mitis95/S.pneumoniae95	S. pneumoniae	2,1	S. mitis/oralis	99,9	S. pneumoniae	2,1	S. mitis/oralis	99,9	S. pneumoniae	2,2	S. mitis/oralis	99,9
Melucci	Emocoltura	R	N	P	Kocurai rosea	STR16	S.infantis 96	S.infantis 93	S dysagalactiae95	S. peroris	1,7	S. mitis/oralis	99,9	S. pneumoniae	1,8	S. mitis/oralis	99,9	S. pneumoniae	1,8	S. mitis/oralis	99,9
Carcangiu	Espettorato	R	N	P	S.mitis/oralis	STR17	S.infantis 96	S.infantis 98	S. oralis93/S.infantis93	S. peroris	1,8	S. suis	52,9	S. parasanguinis	1,7	S. gordonii	99,9	S. pneumoniae	2	S. gordonii	99,9
Paino		R	N	N	S.anginosus	STR18	S.anginosus 96	S.constellatus93	S. anginosus 96	S. anginosus	2	S. anginosus	99,9	S. anginosus	2	S. anginosus	99,9	S. anginosus	2	S. anginosus	99,9
De paolis	Urina	R	NE	NE	NO	STR20	S.oralis 99	S. oligofermentas 99	S.oralis97/S.oligofermentans 97	S. pneumoniae	1,8	S. mitis/oralis	99,9	S. pneumoniae	2	S. mitis/oralis	99,9	S. pneumoniae	2,1	S. mitis/oralis	99,9
Ferretti	BAL	R	NE	NE	NO	STR21	S.mitis97	S.mitis94	S. mitis97/psedopneumoniae97/S.pneumoniae97	NR	0	NR	0	S. pneumoniae	1,8	NR	0	S. pneumoniae	2	NR	0
Addari	Espettorato	R	NE	NE	NO	STR22	S.australis 98	S.australis 97	S.mitis 99/S.sanguinis 98/ S.gordoni 98	NR	0	S. parasanguinis	99,9	NR	1,7	S. parasanguinis	99,9	S. australis	1,9	S. parasanguinis	99,9
Righini	Espettorato	R	N	N	S.sanguinis	STR23	S.parasanguinis 99	S.parasanguinis 99	S.parasanguinis96	NR	0	S. parasanguinis	99,9	S. parasanguinis	1,9	S. parasanguinis	99,9	S. parasanguinis	2,2	S. parasanguinis	99,9
D'agnelli	Espettorato	R	N	P	NI	STR24	S. mitis 98	S. mitis 99	S. mitis96/psedopneumoniae96/S.pneumoniae96	S. pneumoniae	1,8	S. mitis/oralis	99,9	S. pneumoniae	2,1	S. mitis/oralis	99,9	S. pneumoniae	1,8	S. mitis/oralis	99,8
D'agnelli	Espettorato	R	N	N	S.mitis/oralis	STR25	S.parasanguinis 98	S.parasanguinis 99	S.parasanguinis	S. parasanguinis	2	S. parasanguinis	99,9	S. parasanguinis	2,0	S. parasanguinis	99,9	S. parasanguinis	2	S. parasanguinis	99,9
Gori	Espettorato	R	N	N	Erysipelothrix rhusiopathiae	STR26	S.oralis 98	S.oralis 97	S. mitis96/S.oralis96	NR	0	S. mitis/oralis	99,9	S. pneumoniae	1,8	S. mitis/oralis	99,9	S. pneumoniae	1,9	S. mitis/oralis	99,9
Gelli	Tampone faringeo	R	P/N	P	S.mitis/oralis	STR27	S.pneumoniae 99	S. mitis 97	S. mitis96/psedopneumoniae96/S.pneumoniae96	S. pneumoniae	2,1	S. mitis/oralis	99,9	S. pneumoniae	2,3	S. pneumoniae	52,6	S. pneumoniae	2,3	S. pneumoniae	98,8
Orlandi vir1	Espettorato	R	N	N	S.mitis/oralis	STR29	S.vestibularis 99	S.thermophilus 98	S. vestibularis96/S.salivarius95	S. salivarius	2	S. salivarius ssp salivarius	33,4	S. salivarius	2	S. salivarius ssp salivarius	51,4	S. salivarius	1,8	S. vestibularis	52,4
Piovani	Espettorato	R	P/N	P	S.mitis/oralis	STR30	S. mitis 96	S.pseudopneumoniae 99	S. mitis97/psedopneumoniae97/S.pneumoniae97	S. pneumoniae	1,8	S. mitis/oralis	99,9	S. pneumoniae	1,8	S. mitis/oralis	98,3	S. pneumoniae	2	S. mitis/oralis	78,1
Pierri	BAL	R	N	P	NI	STR31	S.pneumniae 98	S. mitis 98	S. mitis97/psedopneumoniae97/S.pneumoniae97	S. pneumoniae	1,9	S. mitis/oralis	99,9	S. pneumoniae	2	S. mitis/oralis	99,9	S. pneumoniae	2,1	S. mitis/oralis	99,9
Ciccotti	Ascessi polmonare	R	N	P/N	S.anginosus	STR32	S.anginosus 96	S.intermedius 97	S. anginosus96/constellatus96	S. anginosus	1,9	S. anginosus	99,9	S. anginosus	2,2	S. anginosus	99,9	S. anginosus	2,2	S. anginosus	99,9
Orlandi vir2	Espettorato	R	N	N	S.parasanguinis	STR33	S.parasanguinis 99	S.parasanguinis 99	S. parasanguinis 94	S. parasanguinis	2	S. parasanguinis	99,9	S. parasanguinis	2,2	S. parasanguinis	99,9	S. parasanguinis	2,1	S. parasanguinis	99,9
Grieco	Espettorato	R	N	N	S.gallolyticus ssp pasteurianus	STR34	S.pasteurianus97	S.pasteurianus99	S.pneumoniae96/S.mitis96	S. gallolyticus	2,2	S. gallolyticus ssp pasteurianus	99,9	S. gallolyticus	2,2	S. gallolyticus ssp pasteurianus	99,9	S. gallolyticus	2,4	S. gallolyticus ssp pasteurianus	99,9
Di leta	Espettorato	R	N	N	S.parasanguinis	STR35	S.parasanguinis 98	S.parasanguinis 99	S. parasanguinis96	S. parasanguinis	2,1	S. parasanguinis	99,9	S. parasanguinis	2	S. parasanguinis	99,9	S. parasanguinis	2	S. parasanguinis	62,1
Cannavacciuolo	Urina	R	N	N	Pediococcus pentasacaeus	STR36	S.anginosus 99	S.intermedius98	S. anginosus97/constellatus97	S. anginosus	1,9	S. anginosus	99,9	S. anginosus	2,3	S. anginosus	99,9	S. anginosus	2,4	S. anginosus	99,9
Pace	Espettorato	R	N	N	Pediococcus pentasacaeus	STR37	S.anginosus 99	S.anginosus 99	S. anginosus98/constellatus98	S. anginosus	2	S. anginosus	99,9	S. anginosus	2	S. anginosus	99,9	S. anginosus	2,2	S. anginosus	99,7
Spinaci	Urina	R	N	N	Streptococcus alactolyticus	STR38	S.anginosus 99	S.anginosus 99	S. anginosus97/constellatus97	S. anginosus	2	S. anginosus	99,9	S. anginosus	2	S. anginosus	99,9	S. anginosus	2,1	S. anginosus	99,9
Macanu	Tampone vaginale	R	N	N	Pediococcus pentasacaeus	STR39	S.anginosus 99	S.intermedius 98	S. anginosus96/constellatus96	S. anginosus	1,8	S. anginosus	99,9	S. anginosus	2,2	S. anginosus	99,9	S. anginosus	2,4	S. anginosus	99,9
Potenza	Espettorato	R	NE	NE	NO	STR40	S. mitis 96	S. mitis 96	S. pneumoniae97/S.mitis97	S. pneumoniae	1,9	S. mitis/oralis	95,1	S. pneumoniae	2,0	S. mitis/oralis	95,7	S. pneumoniae	2,1	S. mitis/oralis	99,9
Macci	BAL	R	N	N	S.mitis/oralis	STR41	S.pneumoniae 97	S. mitis 99	S. mitis97/psedopneumoniae97/S.pneumoniae97	S. pneumoniae	1,9	S. mitis/oralis	33,4	S. pneumoniae	2,2	S. mitis/oralis	99,9	S. pneumoniae	2,1	S. mitis/oralis	99,9
Turci	BAL	R	N	N	NI	STR42	S.vestibularis 99	S.vestibularis99	S. vestibularis93	S. salivarius	1,9	S. salivarius ssp salivarius	50,2	S. salivarius	2	S. salivarius ssp salivarius	50,0	S. salivarius	2	S. salivarius ssp salivarius	50,0
Petri	Tracheoaspirato	R	N	N	S.mitis/oralis	STR43	S.oralis 98	S. oligofermentas 97	S. pneumoniae97/S.mitis97	NR	0	S. mitis/oralis	99,9	S. pneumoniae	1,9	S. mitis/oralis	99,9	S. pneumoniae	1,8	S. mitis/oralis	51,5
Ricci	Espettorato	R	N	N	S.mitis/oralis	STR44	S.sanguinis98	S.sanguinis95	S.sanguinis96/S.gordonii	S. sanguinis	1,8	S. sanguinis	99,9	S. sanguinis	2	S. sanguinis	99,9	S. sanguinis	2,1	S. sanguinis	99,9
Stagno	Espettorato	R	N	P	S.pluranimalium	STR45	S. mitis 98	S. mitis 96	S. pneumoniae97/S.mitis97	S. pneumoniae	1,8	S. mitis/oralis	99,9	S. pneumoniae	2	S. mitis/oralis	99,3	S. pneumoniae	2,1	S. pneumoniae	99,6
Pomella	Siringa	R	N	N	S.mitis/oralis	STR46	S.oralis99	S.oralis98	S.orali/S.pneumoniae/S.mitis	S. pneumoniae	1,9	S. sanguinis	99,9	S. pneumoniae	1,9	S. mitis/oralis	99,9	S. pneumoniae	NR	S. mitis/oralis	99,9
Vanni	Espettorato	R	N	P	Kocuria rosae	STR47	S.pneumniae 99	S.pseudopneumoniae 98	S. mitis97/psedopneumoniae97/S.pneumoniae97	S. pneumoniae	2	S. pneumoniae	99,9	S. pneumoniae	2,0	S. pseudopneumoniae	99,9	S. pneumoniae	2,1	S. pseudopneumoniae	50
Scentoni	Espettorato	R	N	N	S.mitis/oralis	STR48	S.mitis99	S.pseudopneumoniae 98	S. mitis96/psedopneumoniae96/S.pneumoniae96	S. pneumoniae	2,2	S. pneumoniae	99,6	S. pneumoniae	2,2	S. mitis/oralis	67,1	S. pneumoniae	2,3	S. mitis/oralis	99,9
Schisa	Siringa	R	N	N	S.mitis/oralis	STR49	S.oralis99	S.oralis99	S.oralis 96	S. pneumoniae	1,9	S. mitis/oralis	99,9	S. pneumoniae	1,9	S. mitis/oralis	99,8	S. pneumoniae	1,8	S. mitis/oralis	99,9
Velocchi	Bile	R	N	N	S.infantarius spp coli	STR50	S.lutetiensis99	S.lutetiensis99	S.lutetiensis96/macedonicus96/galloliticus96	S. lutetiensis	1,9	S. infantarius ssp coli (S. lutetienis)	99,9	S. lutetiensis		S. infantarius ssp coli (S. lutetienis)	99,9	S. lutetiensis	2,2	S. infantarius ssp coli (S. lutetienis)	99,9
De marco	Espettorato	R	N	N	S.mitis/oralis	STR51	S.pneumoniae 98	S.mitis95/S.pseudopneumoniae95	S. mitis97	S. pneumoniae	1,9	S. mitis/oralis	99,9	NR	0	S. mitis/oralis	99,9	S. pneumoniae	2,2	S. mitis/oralis	99,9
Cappucci		R	N	N	S.sanguinis	STR52	S.australis 97	S.australis99	S.australis 97	S. australis	1,7	S. parasanguinis	99,9	S. parasanguinis	1,9	S. parasanguinis	99,9	S. australis	1,8	S. parasanguinis	99,9
Gianni	BAL	R	N	P	S.mitis/oralis	STR53	S.pneumoniae/mitis 98	S.pseudopneumoniae 98	S. mitis96/S.oralis96	S. pneumoniae	1,8	S. mitis/oralis	99,9	S. pneumoniae	1,9	S. mitis/oralis	99,9	S. pneumoniae	2	S. mitis/oralis	99,9
Rossi	Siringa	R	P/N	N	Pediococcus pentasacaeus	STR54	S. constellatutus 97	S. constellatus 99	S.constellatus97	S. constellatus	1,7	S. constellatus	99,9	S. constellatus	1,9	S. constellatus	99,9	S. constellatus	1,9	S. constellatus	99,9
Benerri	Espettorato	R	N	N	S.parasanguinis	STR55	S.parasanguinis99	S.parasanguinis99	S.parasanguinis93	S. parasanguinis	1,8	S. parasanguinis	99,9	S. parasanguinis	2,1	S. parasanguinis	99,9	S. parasanguinis	2	S. parasanguinis	99,9
Bud	Espettorato	R	N	N	NI	STR56	S.pneumoniae/mitis 97	S.pseudopneumoniae97	S. mitis96/psedopneumoniae96/S.pneumoniae96	S. pneumoniae	1,8	S. constellatus	92,7	S. pneumoniae	2,1	S. mitis/oralis	99,9	S. pneumoniae	1,9	S. mitis/oralis	99,9
Bellaronelli	Espettorato	R	N	P	S.mitis/oralis	STR57	S.pneumoniae 99	S.mitis99	S. mitis97	S. pneumoniae	1,9	S. mitis/oralis	99,9	NR	0	S. mitis/oralis	99,9	S. pneumoniae	2,1	S. mitis/oralis	99,9
Bellaronelli	Espettorato	R	N	P	Kukuria kristinae	STR58	S.pneumoniae 97	S pseudop 96corto	S. mitis96/psedopneumoniae96/S.pneumoniae96	S. pneumoniae	1,7	S. pneumoniae	99,5	NR	0	S. mitis/oralis	99,9	S. pneumoniae	2,1	S. pseudopneumoniae	50
Di GUGLIELMO	Espettorato	R	N	P	Granulicatella adiacens	STR59	S.mitis98	S.pseudopneumoniae97	S. mitis97/psedopneumoniae97/S.pneumoniae97	S. pneumoniae	2	S. mitis/oralis	99,9	S. pneumoniae	1,8	S. mitis/oralis	99,9	S. pneumoniae	2,1	S. mitis/oralis	99,9
Mulargia	Espettorato	R	N	P	Granulicatella adiacens	STR60	S.mitis97	S.pseudopneumoniae96	S. mitis97	NR	0	S. mitis/oralis	99,9	S. pneumoniae	2,1	S. mitis/oralis	99,9	S. pneumoniae	2,2	S. mitis/oralis	99,9
Kostova	Siringa	R	N	P	Kocuria rosae	STR61	S.mitis97	S.mitis98	S. mitis96/psedopneumoniae96/S.pneumoniae96	S. pneumoniae	1,9	S. mitis/oralis	99,9	S. pneumoniae	2,2	S. mitis/oralis	99,9	S. pneumoniae	2	S. mitis/oralis	99,9
Selvadoro	Siringa	R	P/N	P	S.mitis/oralis	STR62	S.pneumoniae 98	S.pseudopneumoniae97	S. mitis97/psedopneumoniae97/S.pneumoniae97	S. pneumoniae	1,8	S. mitis/oralis	99,9	S. pneumoniae	2,1	S. mitis/oralis	99,9	S. pneumoniae	2,1	S. mitis/oralis	99,9
Tunetti	Espettorato	R	N	N	S.mitis/oralis	STR63	S.parasanguinis98	S.parasanguinis98	S.parasanguinis99	S. parasanguinis	2,1	S. parasanguinis	99,9	S. parasanguinis	2	S. parasanguinis	99,9	S. parasanguinis	2,2	S. parasanguinis	99,9
De Crescenzo	Siringa	R	N	N	S.anginosus	STR64	S.anginosus98	S.anginosus98	S.anginosus96/S.constellatus96	NR	0	S. anginosus	99,9	NR	0	S. anginosus	99,9	NR	0	S. anginosus	99,9
Modaferri	Siringa	R	N	N	Pediococcus pentasacaeus	STR65	S.anginosus99	S.anginosus99	S.anginosus96/S.constellatus96	NR	0	S. anginosus	99,9	S. anginosus	2,1	S. anginosus	99,9	S. anginosus	2,1	S. anginosus	99,9
Lazzaro	BAL	R	N	P	S.pluranimalium	STR66	S.pneumoniae 98	S.pseudopneumoniae99	S. mitis97	S. pneumoniae	2	S. mitis/oralis	99,9	NR	0	S. mitis/oralis	99,9	S. pneumoniae	2,1	S. mitis/oralis	99,9
Brizzoli	Tampone faringeo	R	N	N	S.mitis/oralis	STR67	S.oralis 96	S.oralis 97	S.oralis95	S.pneumoniae	1,8	S. mitis/oralis	99,9	S.pneumoniae	1,7	S. mitis/oralis	99,9	S.pneumoniae	1,9	S. mitis/oralis	99,9
Leone	Espettorato	R	N	P	S.mitis/oralis	STR68	S.mitis 97	S.mitis 96	S. mitis96/psedopneumoniae96/S.pneumoniae96	NR		S.parasanguinis	52	S.pneumoniae	1,9	S. mitis/oralis	99,9	S.pneumoniae	1,8	S.parasanguinis	99,7
Giaccone	Emocoltura	R	N	N	S.mitis/oralis	STR69	S.salivarius 98	S.salivarius 99	S.salivarius96	S.salivarius	2,2	S.salivarius	99,9	NR		S.salivarius	99,9	S.salivarius	1,9	S.salivarius	99,9
Caruso	BAL	R	N	N	S.mitis/oralis	STR70	S. infantis 99	S. infantis 99	S.oralis96/S.infantis96	S.peroris	1,8	S. mitis/oralis	99,6	S.peroris	1,8	S. mitis/oralis	93,8	S.peroris	1,8	S. mitis/oralis	99,9
Gigli	Tampone faringeo	R	P/N	N	S.agalactiae	STR71	S.constellatus99	S.constellatus99	S.anginosus96/S.constellatus96	S. constellatus	1,9	S. contellatus	99,9	S. constellatus	2,3	S. contellatus	99,9	S. constellatus	2,1	S. contellatus	99,9
Zangari	Espettorato	R	N	N	S.pluranimalium	STR72	S.pneumoniae 97	S.pseudopneumoniae98	S. mitis97/psedopneumoniae97/S.pneumoniae97	S. pneumoniae	2	S. mitis/oralis	99,9	NR	0	S. mitis/oralis	99,9	S. pneumoniae	2,1	S. mitis/oralis	99,9
Ricci	Espettorato	R	NE	NE	NO	STR73	S.mitis98	S.mitis99	S.mitis96	NR	0	S. mitis/oralis	99,9	S. pneumoniae	1,7	S. mitis/oralis	99,9	S. pneumoniae	2	S. mitis/oralis	99,9
19-496	Bergamo	R	N	N	S.dysgalactiae	STR77	S.mitis 97	S.mitis100	S. mitis97/psedopneumoniae97	S.pneumoniae	2	S.mitis/oralis	99.9	S.pneumoniae	2.1	S.mitis/oralis	99.9	S.pneumoniae	2	S.mitis/oralis	99.9
19-539	Bergamo	R	N	N	S.dysgalactiae	STR80	S.pyogenes 99	S.dysgalactiae 99	S.dysgalactiae 99	S.dysgalactiae	2.3	S.dysgalactiae	99.9	S.dysgalactiae	2.1	S.dysgalactiae	99.9	S.dysgalactiae	2.3	S.dysgalactiae	50
6-47	Bergamo	R	N	N	S.mitis/oralis	STR81	S.oralis 96	S.oligofermentans 98	S.oralis96/S.infantis96	S.peroris/S.oralis	1,9/1,7	S.mitis/oralis	99.9	S.pneumoniae	1.9	S.mitis/oralis	99.9	S.pneumoniae	1.8	S.mitis/oralis	99.9
6-48	Bergamo	R	N	P	Gemella morbillorum	STR82	S.pneumoniae 97	S.pseudopneumoniae96	S. mitis97/psedopneumoniae97/S.pneumoniae97	S.pneumoniae	2	S.mitis/oralis	99.9	S.pneumoniae	2	S.mitis/oralis	99.9	NR		S.mitis/oralis	99.9
6-51	Bergamo	R	N	N	S.salivarius	STR83	S. vestibularis 98	S. vestibularis 98	S. vestibularis 98	S.salivarius	1.9	S.salivarius	99.9	S.salivarius/vestibularis	1.9	S.salivarius	50	NR		S.salivarius	49.9
6-31	Bergamo	R	N	N	S.gallolyticus	STR84	S. gallolyticus 94	S. gallolyticus 98	S. gallolyticus 98	S.gallolyticus	2.1	S.gallolyticus	99.9	S.gallolyticus	2.2	S.gallolyticus	50.4	S.gallolyticus	1.8	S.gallolyticus	50.4
22-622	Bergamo	R	N	N	S.mutans	STR86	E.faecium 98	E.faecium 98	S. mitis97/psedopneumoniae97	E.faecium	2.4	E.faecium	99.9	E.faecium	2	E.faecium	99.9	E.faecium	2.4	E.faecium	99.9
1-470	Bergamo	R	N	N	S.gallolyticus	STR89	S.gallolyticus 94	S.gallolyticus 99	S. gallolyticus 98	S.gallolyticus	2	S.gallolyticus	99.9	S.gallolyticus	2.3	S.gallolyticus	99.9	NR	NR	S.gallolyticus	99.9
1-472	Bergamo	R	N	N	S.mitis/oralis	STR90	S.pneumoniae99	S.mitis98	S. mitis97/psedopneumoniae97/S.pneumoniae97	S.pneumoniae	1.8	S.mitis/oralis	99.9	S.pneumoniae	1.9	S.mitis/oralis	99.9	S.pneumoniae	2	S.mitis/oralis	99.9
1-461	Bergamo	R	N	N	S.gordonii	STR91	S. gordonii98	S. gordonii99	S.sanguinis95	S.gordonii	1.8	S.gordonii	99.9	S.gordonii	2.1	S.gordonii	99.9	S.gordonii	2	S.gordonii	99.9
1-469	Bergamo	R	N	N	S.constellatus	STR92	S. constellatus 99	granulicatella adiacens 98	S. consetllatus 96	S.constellatus	1.8	S.constellatus	99.9	S.constellatus	2.2	S.constellatus	99.9	NR	NR	S.constellatus	99.9
1-450	Bergamo	R	N	N	S.mitis/oralis	STR93	S.anginosus 95%	S.anginosus 95%	S.anginosus 98	S.pneumoniae	1.7	S.mitis/oralis	99,9	S.pneumoniae	2	S.mitis/oralis	99,9	S.pneumoniae	1.9	S.mitis/oralis	99,9
16-445	Bergamo	R	N	N	S.mitis/oralis	STR94	S.oralis99	S.oralis99	S.oralis97	S.pneumoniae	1,7	S.mitis/oralis	99,9	S.pneumoniae	1,9	S.mitis/oralis	99,9	S.oralis	1,9	S.mitis/oralis	99,9
15-504	Bergamo	R	N	N	S.sanguinis	STR95	nulla	S.sanguinis96	S.sanguinis97/S.gordonii97	S.sanguinis	2	S.sanguinis	99.9	S.sanguinis	2.1	S.sanguinis	99.9	S.sanguinis	2.1	S.sanguinis	99.9
21-417	Bergamo	R	N	P	S.gordonii/S.sanguinis	STR97	S.anginosus 99%	S.anginosus 99%	S.anginosus 97	S.anginosus	1.8	S.anginosus	99.9	S.anginosus	2	S.anginosus	99.9	S.constellatus	2	S.anginosus	99.9
21-427	Bergamo	R	N	P	S.mitis/oralis	STR98	S.oralis99	S.oralis99	S.oralis94	S.pneumoniae	1.7	S.mitis/oralis	99.9	S.pneumoniae	2.1	S.mitis/oralis	99.9	S.pneumoniae	1.9	S.mitis/oralis	99.9
21-353	Bergamo	R	N	N	S.mitis/oralis	STR99	S.oralis98	S.oralis98	S.oralis95	S.oralis	1.8	S.mitis/oralis	99.9	S.oralis	1.9	S.mitis/oralis	99.9	S.pneumoniae	1.8	S.mitis/oralis	99.9
3-28	Bergamo	R	N	N	S.mutans	STR100	S.mutans95	S.mutans96	S.mutans95	S.mutans	1.8	S.mutans	99.9	S.mutans	1.7	NR	NR	NR	NR	S.mutans	NR
3-29	Bergamo	R	N	N	S.parasanguinis	STR101	S.parasanguinis96	S.parasanguinis99	S.parasanguinis99	S.parasanguinis	2	S.parasanguinis	99.9	S.parasanguinis	1.8	S.parasanguinis	99.9	S.parasanguinis	2.1	S.parasanguinis	99.9
3-25	Bergamo	R	P/N	P	S.mitis/oralis	STR102	S.mitis97	S.mitis99	S. mitis94/psedopneumoniae94/S.pneumoniae94	S.pneumoniae	2	S.mitis/oralis	99.9	S.pneumoniae	2	S.mitis/oralis	99.9	S.pneumoniae	1.8	S.mitis/oralis	99.9
3-27	Bergamo	R	N	P	S.mitis/oralis	STR103	S.oralis98	S.oligofermentans 98	S.oralis98/S.oligofermentans	S.pneumoniae	2	S.mitis/oralis	99.9	S.oralis/S.pneumoaniae	1,8/1,8	S.mitis/oralis	99.9	S.pneumoniae	1.8	S.mitis/oralis	99.9
3-55	Bergamo	R	P	N	S.mitis/oralis	STR104	S.oralis98	S.oralis98	S.oralis94/S.mitis94	S.pneumoniae	1.7	S.mitis/oralis	99.9	S.oralis	1.6	S.mitis/oralis	99.9	S.pneumoniae	1.8	S.mitis/oralis	99.9
22-503	Bergamo	R	P	N	S.mitis/oralis	STR105	S.oralis100	S.oralis100	S.oralis95	S.oralis	1.8	S.mitis/oralis	99.9	S.oralis	1.7	S.mitis/oralis	99.9	S.oralis	1.9	S.mitis/oralis	99.9
3-53	Bergamo	R	N	N	S.mitis/oralis	STR106	S.oralis96	S.oralis96	S.oralis93	S.oralis	1.7	S.mitis/oralis	99.9	S.pneumoniae	1.7	S.mitis/oralis	99.9	S.pneumoniae	1.9	S.mitis/oralis	99.9
22-111	Bergamo	R	N	N	S.mitis/oralis	STR108	S.oralis98	S.oralis99	S.oralis95	S.parasanguinis	2.2	S.parasanguinis	99.9	S.parasanguinis	2,3	S.parasanguinis	99,9	S.parasanguinis	2,2	S.parasanguinis	99,9
24-172	Bergamo	R	N	N	S.mitis/oralis	STR109	S.oralis99	S.oralis99	S.oralis96/S.infantis96	S.pneumoniae	1.8	S.mitis/oralis	99.9	S.pneumoniae	1,9	S.mitis/oralis	99,9	S.oralis	1,9	S.mitis/oralis	99,9
23-323	Bergamo	R	N	N	S.mitis/oralis	STR111	S.oralis98	S. cristatus98	S.oralis97/S.mitis97	S.pneumoniae	1.7	S.mitis/oralis	99.9	S.pneumoniae	2	S.mitis/oralis	99,9	S.pneumoniae	2	S.mitis/oralis	99,9
3-48	Bergamo	R	P	N	S.mitis/oralis	STR113	S.oralis98	S.oralis98	S.oralis94	S.pneumoniae	1.9	S.mitis/oralis	99.9	S.pneumoniae	2	S.mitis/oralis	99,9	S.pneumoniae	1,9	S.mitis/oralis	99,9
3-30	Bergamo	R	N	N	S.mitis/oralis	STR114	S.oralis98	S. cristatus98	S.oralis96	S.oralis	1.8	S.mitis/oralis	99.9	S.oralis	1,8	S.mitis/oralis	99,9	S.oralis	2	S.mitis/oralis	99,9
22-331	Bergamo	R	N	P	Kukuria rosea	STR117	S.mitis97	S.pseudopneumoniae99	S.oralis96/S.mitis96	S.pneumoniae	2	S.mitis/oralis	99.9	S.pneumoniae	1.9	S.mitis/oralis	99.9	S.pneumoniae	2.2	S.mitis/oralis	99.9
1-365	Bergamo	R	N	N	S.gallolyticus/S.mutans	STR118	S.gallolyticus95	S.gallolyticus 99	S.gallolyticus 97	S.gallolyticus	2.1	NR	NR	S.gallolyticus	2,2	S.gallolyticus	99,9	S.gallolyticus	1,9	S.gallolyticus	99,9
1-447	Bergamo	R	N	N	A.difectiva/Gemella morbilorium	STR119	nulla	Abiotropha defectiva 96	S. mitis/psedopneumoniae95/S.pneumoniae95	Abiotrophia defectiva	1.8	Abiotrophia defectiva	99.9	Abiotrophia defectiva	2,2	Abiotrofia degectiva	56,2	Abiotrofia defectiva	2.2	Abiotrofia defectiva	99,9
1-456	Bergamo	R	N	P	S.parasanguinis	STR120	S.parasanguinis94	S.parasanguinis99	S.parasanguinis99	S.parasanguinis	1.9	S.parasanguinis	99.9	S.parasanguinis	1,9	S.parasanguinis	99,9	S.parasanguinis	1,9	S.parasanguinis	99,9
1-451	Bergamo	R	N	P	S.mitis/oralis	STR121	S.mitis99	S.pseudopneumoniae98	S. mitis97/psedopneumoniae97/S.pneumoniae97	S.hominis	2.2	S.hominis	99.9	S.pneumoniae	1,8	S.mitis/oralis	99,9	S.pneumoniae	2	S.mitis/oralis	99,9
1-474	Bergamo	R	N	P	S.mitis/oralis	STR124	S.mitis99	S.mitis99	S. mitis96/psedopneumoniae96	S.pneumoniae	2	S.mitis/oralis	99.9	S.pneumoniae	2	S.mitis/oralis	99,9	S.pneumoniae	2,1	S.mitis/oralis	99,7
3-23	Bergamo	R	N	N	S.gallolyticus/S.mutans	STR125	S.gallolyticus99	S.gallolyticus 99	S.gallolyticus 98	S.gallolyticus	2.1	S.gallolyticus	99.9	S.gallolyticus	2,1	S.gallolyticus	99,9	S.gallolyticus	1,9	S.gallolyticus	99,9
6-55	Bergamo	R	N	N	S.sanguinis	STR126	S.sanguinis99	S.sanguinis96	S.sanguinis97	S.sanguinis	2.1	S.sanguinis	99.9	S.sanguinis	2,3	S.sanguinis	99,9	S.sanguinis	2,2	S.sanguinis	99,9
6-29	Bergamo	R	N	N	S.pluranimalium/Granulicatella elegans	STR127	S.oralis99	S.mitis95	S.oralis96	NR	NR	S.mitis/oralis	99,9	S.pneumoniae	1,7	S.mitis/oralis	99,9	S.pneumoniae	1,8	S.mitis/oralis	99,9
1-480	Bergamo	R	N	N	S.gordonii	STR128	S.gordonii98	S.gordonii99	S.sanguinis96/S.gordonii96	S.gordonii	1.9	S.gordonii	99.9	S.gordonii	1.9	S.gordonii	99.9	S.gordonii	2.3	S.gordonii	99.9
23-510	Bergamo	R	N	P	S.mitis/oralis	STR131	S.oralis98	S.oligofermentans 98	S.oralis98	S.pneumoniae	1.7	S.mitis/oralis	99.9	S.pneumoniae	1,9	S.mitis/oralis	99,9	S.pneumoniae	1,9	S.mitis/oralis	99,9
1-475	Bergamo	R	N	N (lieve pos)	S.pluranimalium/E.rhusiopathie	STR132	S.mitis97	S.pseudopneumoniae98	S. mitis96/psedopneumoniae96/S.pneumoniae96	S.pneumoniae	2.1	S.mitis/oralis	99.9	S.pneumoniae	2	S.mitis/oralis	99,9	S.pneumoniae	2,1	S.mitis/oralis	99,9
3-72	Bergamo	R	P	N	S.mitis/oralis	STR133	S. consetllatus 97	S. consetllatus 99	S. constellatus 95	S.constellatus	2.1	S.constellatus	99.9	S.constellatus	2,2	S.constellatus	99,9	S.constellatus	2,4	S.constellatus	99,9
3-16	Bergamo	R	P	N	S.mitis/oralis	STR134	S.oralis98	S.oralis98	S. mitis95/S.pneumoniae95	S.oralis	1.8	S.mitis/oralis	99.9	S.oralis	1.7	S.mitis/oralis	99.9	S.oralis	1.8	S.mitis/oralis	99.9
19-322	Bergamo	R	N	N (lieve pos)	S.salivarius/vestibularis	STR135	S.sanguinis99	S.sanguinis96	S.sanguinis98/S.gordonii98	S.sanguinis	2.1	S.sanguinis	99.9	S.sanguinis	2,3	S.sanguinis	99,9	S.sanguinis	2,2	S.sanguinis	99,9
24-376	Bergamo	R	N	P	S.alactolyticus	STR136	nulla	S.lutetiensis99	S.lutetiensis90	S.equinus/lutetiensis	1,7/1,8	S.mitis/oralis	99.9	S.pneumoniae	2,1	S.mitis/oralis	99,9	S.pneumoniae	2,2	S.mitis/oralis	99,9
24-216	Bergamo	R	N	N	S.mitis/oralis	STR137	S.oralis98	S.oralis99	S.oralis94	S.oralis	1.8	S.mitis/oralis	99.9	S.pneumoniae	2	S.mitis/oralis	99,9	S.pneumoniae	2	S.mitis/oralis	99,9
1-433	Bergamo	R	N	N (lieve pos)	S.infantarius spp coli	STR138	nulla	S.lutetiensis99	S.lutetiensis93	S.lutetiensis	2	S.infantarius ssp coli (S.lutetiensis)	99.9	S.lutetiensis	2	S.infantarius ssp coli (S.lutetiensis)	99,9	S.lutetiensis	2	S.infantarius ssp coli (S.lutetiensis)	99,9
1-436	Bergamo	R	N	N	S.mitis/oralis	STR139	S.oralis99	S.oligofermentans 98	S.oralis94	NR	NR	S.mitis/oralis	99.9	S.pneumoniae	2	S.mitis/oralis	99,9	S.pneumoniae	2	S.mitis/oralis	99,9
3-73	Bergamo	R	N	N	S.mitis/oralis	STR140	S.oralis99	S.oralis99	S.oralis97/S.mitis97	S.oralis	1.8	S.mitis/oralis	99.9	S.oralis	1,9	S.mitis/oralis	99,9	S.peroris	1,9	S.mitis/oralis	99,9
15-490	Bergamo	R	N	N	S.mitis/oralis	STR142	S.oralis98	S.oralis99	S.oralis99	NR	NR	S.mitis/oralis	99.9	S.pneumoniae	2	S.mitis/oralis	99,9	S.pneumoniae	1,8	S.mitis/oralis	99,9
6-53	Bergamo	R	N	N	S.mitis/oralis	STR143	S.oralis99	S.oralis99	S.oralis99	S.oralis	1.8	S.mitis/oralis	99.9	S.oralis	2	S.mitis/oralis	99,9	S.oralis	2	S.mitis/oralis	99,9
21-53	Bergamo	R	N	P	S.mitis/oralis	STR144	S.oralis99	S.oligofermentans 99	S.oralis95/S.oligofermentas 95	S.oralis	1.9	S.mitis/oralis	99.9	S.pneumoniae	2	S.mitis/oralis	99.9	S.pneumoniae	2.1	S.mitis/oralis	99.9
3-38	Bergamo	R	N	N	S.gallolyticus	STR146	S.gallolyticus 99	S.gallolyticus 99	S.gallolyticus 95	S.gallolyticus	2.2	S.gallolyticus	99.9	S.gallolyticus	1.7	S.gallolyticus	99.9	S.gallolyticus	2.1	S.gallolyticus	99.9
19-426	Bergamo	R	N	N	S.mitis/oralis	STR147	S.oralis100	S.oralis99	S.oralis95/S.mitis95	S.oralis	1.8	S.mitis/oralis	99.9	S.oralis	1,9	S.mitis/oralis	99,9	S.pneumoniae	1,9	S.mitis/oralis	99,9
3-44	Bergamo	R	P	N	S.parasanguinis	STR148	S.anginosus 98	S.anginosus 98	S.anginosus 98/S.constellatus	S.anginosus	2.1	S.anginosus	99.9	S.anginosus	1.8	S.anginosus	99.9	S.anginosus	2.1	S.anginosus	99.9
1-433	Bergamo	R	P	N (lieve pos)	S.infantarius spp coli	STR150	nulla	S.lutetiensis99	S.lutetiensis99	S.lutetiensis	2	S.lutetiensis	99.9	S.lutetiensis	2	S.infantarius ssp coli (S.lutetiensis)	99.9	S.lutetiensis	2.1	S.infantarius ssp coli (S.lutetiensis)	99.9
1-449	Bergamo	R	N	N	S.gallolyticus	STR151	S. pasteurianus 99	S. pasteurianus 99	S. pasteurianus 99/	S.gallolyticus	2.2	NR	NR	S.gallolyticus	1.7	S.gallolyticus	53.4	S.gallolyticus	2.2	S.gallolyticus (ssp pasteurianus)	99.9
6-6	Bergamo	R	P	N	S.gordonii	STR153	S.gordonii99	S.gordonii99	S.sanguinis98/S.gordonii98	S.gordonii	2	S.gordonii	99.9	S.gordonii	2,2	S.gordonii	99,9	S.gordonii	2,3	S.gordonii	99,9
24-132	Bergamo	R	N	N	S.mitis/oralis	STR154	S.oralis99	S. cristatus98	S.oralis96	S.pneumoniae	1.7	S.mitis/oralis	99.9	S.pneumoniae	1,9	S.pneumoniae	99,9	S.pneumoniae	1,9	S.mitis/oralis	99,9
3-49	Bergamo	R	P	N	S.gallolyticus	STR155	S.gallolyticus 99	S.gallolyticus 99	S.gallolyticus 98	S.gallolyticus	2.2	S.gallolyticus	99.9	S.lutetiensis	2	S.gallolyticus	99.9	S.gallolyticus	1.9	S.gallolyticus	NR
3-58	Bergamo	R	P	P	S.mitis/oralis	STR157	S.mitis98	S.pseudopneumoniae96	S. mitis96/psedopneumoniae96	S.pneumoniae	2	S.mitis/oralis	99.9	S.pneumoniae	2	S.mitis/oralis	99.9	S.pneumoniae	2.2	S.mitis/oralis	99.9
6-11	Bergamo	R	N	P	S.pluranimalium	STR158	S.pneumoniae 97	S.mitis98	S. mitis96/psedopneumoniae96	S.pneumoniae	2	S.mitis/oralis	99.9	S.pneumoniae	2,3	S.mitis/oralis	99,9	S.pneumoniae	2,2	S.mitis/oralis	99,9
3-67	Bergamo	R	N	N	S.gallolyticus	STR159	S. pasteurianus 99	S. pasteurianus 99	S. pasteurianus 96/S.bovis 96	S.gallolyticus	2.3	NR	NR	S.gallolyticus	2,2	S.infantarius ssp coli (S.lutetiensis)	33,3	S.gallolyticus	2,2	S.gallolyticus (ssp pasteurianus)	99,9
ATCC S.thermophilus	19258	R	N	N	S.thermophilus	STR160	S.thermophilus99	S.thermophilus99	S. mitis93/psedopneumoniae93 NON prende S.thermophilus	S.thermophilus	2,2	S. salivarius ssp thermophiulus	99,9	S.thermophilus	2,2	S. salivarius ssp thermophiulus	99,9	S.thermophilus	2,3	S.thermophilus	99,9
ATCC S.equi	43079	R	N	N	S.equi	STR161	S.equi99	S.equi99	S.equi95	S.equi	2,1	S.equi ssp zooepidemicus	99,9	S.equi	2,6	S.equi ssp zooepidemicus	99,9	S.equi	2,6	S.equi ssp zooepidemicus	99,9
6-30	Bergamo	R	N	N	S.mitis/oralis	STR163	S.oralis97	S.oralis96	S.oralis96/S.oligofermentans 96	S.pneumoniae	2	S.mitis/oralis	99.9	S.pneumoniae	2	S.mitis/oralis	99,9	S.pneumoniae	1,9	S.mitis/oralis	99,9
Tabolacci	BAL	R	N	N	S.mitis/oralis	STR2	S.oralis 95	S.oralis 95	S. oralis98	NR	1,7	S. mitis/oralis	99,9	S. pneumoniae	1,9	S. mitis/oralis	96,5	S. pneumoniae	1,9	S. mitis/oralis	94,9
159 ceppi totali

## Sheet: DATASET
NON PNEUMOCOCCAL VGS
Isolates n°	Optochin susceptibility	lytA PCR	Bile solubility test	Vitek 2 identification	SodA sequencing	RpoB sequencing	Tuf sequencing	Isolates n°	RpoB sequencing	MALDI-TOF Bruker last version database	MALDI-TOF Bruker first version database	MALDI-TOF MS (bioMérieux)
STR14	Resistant	negative	negative	S.mitis/oralis	S.pneumoniae	S.pseudopneumoniae	S. mitis/psedopneumoniae/pneumoniae	STR14	S.pseudopneumoniae	s.mitis /pneumoniae/oralis	S. pneumoniae	S. mitis/oralis
STR15	Resistant	negative	negative	S.mitis/oralis	S.pneumoniae	S.pseudopneumoniae	S. mitis/pneumoniae	STR15	S.pseudopneumoniae	s.mitis	S. pneumoniae	S. mitis/oralis
STR119	Resistant	negative	negative	A.difectiva/Gemella morbilorium	not identified	Abiotropha defectiva	S. mitis/psedopneumoniae/pneumoniae	STR119	Abiotropha defectiva	Abiotrophia defectiva	Abiotrofia defectiva	Abiotrofia defectiva
STR58	Resistant	negative	negative	Kokuria kristinae	S.pneumoniae	S.pseudopneumoniae	S. mitis/psedopneumoniae/pneumoniae	STR58	S.pseudopneumoniae	S. pneumoniae/mitis	S. pneumoniae	S. pseudopneumoniae
STR92	Resistant	negative	negative	S.constellatus	S. constellatus	S.constellatus	S. consetllatus	STR92	S.constellatus	S.constellatus	S.constellatus	S.constellatus
STR133	Resistant	negative	negative	S.mitis/oralis	S. consetllatus	S.constellatus	S. constellatus	STR133	S.constellatus	S.constellatus	S. constellatus	S.constellatus
STR54	Resistant	negative	negative	S.anginous	S. constellatutus	S.constellatus	S.constellatus	STR54	S.constellatus	S. constellatus	S. constellatus	S. constellatus
STR114	Resistant	negative	negative	S.mitis/oralis	S.oralis	S.cristatus	S.oralis	STR114	S.cristatus	S.oralis	S.oralis	S.mitis/oralis
STR111	Resistant	negative	negative	S.mitis/oralis	S.oralis	S.cristatus	S.oralis/mitis	STR111	S.cristatus	S.oralis	S.pneumoniae	S.mitis/oralis
STR154	Resistant	negative	negative	S.mitis/oralis	S.oralis	S.cristatus	S.oralis	STR154	S.cristatus	S.oralis	S.pneumoniae	S.mitis/oralis
STR84	Resistant	negative	negative	S.gallolyticus	S. gallolyticus	S.gallolyticus	S. gallolyticus	STR84	S.gallolyticus	S.gallolyticus	S.gallolyticus	S.gallolyticus
STR91	Resistant	negative	negative	S.gordonii	S. gordonii	S.gordonii	S.sanguinis	STR91	S.gordonii	S.gordonii	S.gordonii	S.gordonii
STR70	Resistant	negative	negative	S.mitis/oralis	S. infantis	S.infantis	S.oralis/infantis	STR70	S.infantis	S. mitis	S.peroris	S. mitis/oralis
STR40	Resistant	negative	negative	S.mitis/oralis	S. mitis	S.mitis	S. pneumoniae/mitis	STR40	S.mitis	S. mitis	S. pneumoniae	S. mitis/oralis
STR45	Resistant	negative	negative	S.mitis/oralis	S. mitis	S.mitis	S. pneumoniae/mitis	STR45	S.mitis	S. mitis	S. pneumoniae	S.mitis/oralis
STR27	Resistant	negative	negative	S.mitis/oralis	S.pneumoniae	S.mitis	S. mitis/psedopneumoniae/pneumoniae	STR27	S.mitis	S. mitis	S. pneumoniae	S.mitis/oralis
STR31	Resistant	negative	negative	S.mitis/oralis	S.pneumniae	S.mitis	S. mitis/psedopneumoniae/pneumoniae	STR31	S.mitis	S. oralis/mitis	S. pneumoniae	S. mitis/oralis
STR24	Resistant	negative	negative	S.mitis/oralis	S. mitis	S.mitis	S. mitis/psedopneumoniae/pneumoniae	STR24	S.mitis	S. mitis	S. pneumoniae	S. mitis/oralis
STR41	Resistant	negative	negative	S.mitis/oralis	S.pneumoniae	S.mitis	S. mitis/psedopneumoniae/pneumoniae	STR41	S.mitis	S. mitis	S. pneumoniae	S. mitis/oralis
STR7	Resistant	negative	negative	S.mitis/oralis	S.mitis	S.mitis	S. pneumoniae/mitis	STR7	S.mitis	S. oralis/mitis	S. pneumoniae	S. mitis/oralis
STR51	Resistant	negative	negative	S.mitis/oralis	S.pneumoniae	S.mitis	S. mitis	STR51	S.mitis	S. oralis/mitis	S. pneumoniae	S. mitis/oralis
STR8	Resistant	negative	negative	S.parasanguinis	S.mitis	S.mitis	S. mitis/psedopneumoniae/pneumoniae	STR8	S.mitis	S. pneumoniae/mitis	S. pneumoniae	S. mitis/oralis
STR66	Resistant	negative	negative	S.pluranimalium	S.pneumoniae	S.mitis	S. mitis	STR66	S.mitis	S. mitis	S. pneumoniae	S. mitis/oralis
STR43	Resistant	negative	negative	S.mitis/oralis	S.oralis	S.oligofermentas	S. pneumoniae/mitis	STR43	S.oligofermentas	S.oralis	S. pneumoniae	S. mitis/oralis
STR20	Resistant	negative	negative	S.mitis/oralis	S.oralis	S.oligofermentas	S.oralis/oligofermentans	STR20	S.oligofermentas	S. australis	S. pneumoniae	S. mitis/oralis
STR159	Resistant	negative	negative	S.gallolyticus	S. pasteurianus	S.pasteurianus	S. pasteurianus	STR159	S.pasteurianus	S.gallolyticus spp pasteurianus	S.gallolyticus	S.gallolyticus (ssp pasteurianus)
STR151	Resistant	negative	negative	S.gallolyticus	S. pasteurianus	S.pasteurianus	S. pasteurianus	STR151	S.pasteurianus	S.gallolyticus spp pasteurianus	S.gallolyticus	S.gallolyticus (ssp pasteurianus)
STR83	Resistant	negative	negative	S.salivarius	S. vestibularis	S.vestibularis	S. vestibularis	STR83	S.vestibularis	S.salivarius	S.salivarius	S.salivarius
STR93	Resistant	negative	negative	S.mitis/oralis	S.anginosus	S.anginosus	S.anginosus	STR93	S.anginosus	S.anginosus	S.anginosus	S.anginosus
STR148	Resistant	negative	negative	S.sanguinis	S.anginosus	S.anginosus	S.anginosus/constellatus	STR148	S.anginosus	S.anginosus	S.anginosus	S.anginosus
STR37	Resistant	negative	negative	Streptococcus alactolyticus	S.anginosus	S.anginosus	S.anginosus/constellatus	STR37	S.anginosus	S.anginosus	S. anginosus	S. anginosus
STR38	Resistant	negative	negative	Streptococcus alactolyticus	S.anginosus	S.anginosus	S.anginosus/constellatus	STR38	S.anginosus	S.anginosus	S. anginosus	S. anginosus
STR97	Resistant	negative	negative	S.gordonii/S.sanguinis	S.anginosus	S.anginosus	S.anginosus	STR97	S.anginosus	S.anginosus	S. anginosus	S.anginosus
STR64	Resistant	negative	negative	S.anginosus	S.anginosus	S.anginosus	S.anginosus/constellatus	STR64	S.anginosus	S.anginosus	S. anginosus	S. anginosus
STR65	Resistant	negative	negative	S.gordonii/S.sanguinis/anginosus	S.anginosus	S.anginosus	S.anginosus/constellatus	STR65	S.anginosus	S. anginosus	S. anginosus	S. anginosus
STR18	Resistant	negative	negative	S.anginosus	S.anginosus	S.anginosus	S. anginosus	STR18	S.anginosus	S. anginosus	S. anginosus	S. anginosus
STR22	Resistant	negative	negative	S.mitis/oralis	S.australis	S.australis	S.mitis/sanguinis/gordonii	STR22	S.australis	S. australis	S. australis	S. parasanguinis
STR10	Resistant	negative	negative	S.mitis/oralis	S.australis	S.australis	S. oralis/infantis	STR10	S.australis	S.oralis/pneumoniae	S. peroris	S. mitis/oralis
STR9	Resistant	negative	negative	S.mitis/oralis	S.mitis	S.australis	S. mitis/psedopneumoniae/pneumoniae	STR9	S.australis	S. mitis/oralis	S. pneumoniae	S. mitis/oralis
STR52	Resistant	negative	negative	S.sanguinis	S.australis	S.australis	S.australis	STR52	S.australis	S. parasanguinis	S. parasanguinis	S. parasanguinis
STR71	Resistant	negative	negative	S.agalactiae	S.constellatus	S.constellatus	S.anginosus/constellatus	STR71	S.constellatus	S. constellatus	S. constellatus	S. contellatus
STR80	Resistant	negative	negative	S.dysgalactiae	S.pyogenes	S.dysgalactiae	S.dysgalactiae	STR80	S.dysgalactiae	S. dysgalactiae	S.dysgalactiae	S.dysgalactiae
STR161	Resistant	negative	negative	S.equi	S.equi	S.equi	S.equi	STR161	S.equi	S.equi	S.equi	S.equi ssp zooepidemicus
STR89	Resistant	negative	negative	S.gallolyticus	S.gallolyticus	S.gallolyticus	S. gallolyticus	STR89	S.gallolyticus	S.gallolyticus spp pasteurianus	S.gallolyticus	S.gallolyticus
STR146	Resistant	negative	negative	S.gallolyticus	S.gallolyticus	S.gallolyticus	S.gallolyticus	STR146	S.gallolyticus	S.gallolyticus spp pasteurianus	S.gallolyticus	S.gallolyticus
STR155	Resistant	negative	negative	S.gallolyticus	S.gallolyticus	S.gallolyticus	S.gallolyticus	STR155	S.gallolyticus	S.gallolyticus spp pasteurianus	S.gallolyticus	S.gallolyticus
STR118	Resistant	negative	negative	S.gallolyticus/S.mutans	S.gallolyticus	S.gallolyticus	S.gallolyticus	STR118	S.gallolyticus	S.gallolyticus spp pasteurianus	S.gallolyticus	S.gallolyticus
STR125	Resistant	negative	negative	S.gallolyticus/S.mutans	S.gallolyticus	S.gallolyticus	S.gallolyticus	STR125	S.gallolyticus	S.gallolyticus spp pasteurianus	S.gallolyticus	S.gallolyticus
STR128	Resistant	negative	negative	S.gordonii	S.gordonii	S.gordonii	S.sanguinis/gordonii	STR128	S.gordonii	S.gordonii	S. gordonii	S.gordonii
STR153	Resistant	negative	negative	S.gordonii	S.gordonii	S.gordonii	S.sanguinis/gordonii	STR153	S.gordonii	S.gordonii	S. gordonii	S.gordonii
STR16	Resistant	negative	negative	S.mitis/oralis	S.infantis	S.infantis	S.dysagalactiae	STR16	S.infantis	S. infantis	S. pneumoniae	S. mitis/oralis
STR13	Resistant	negative	negative	S.mitis/oralis	S.oralis	S.infantis	S. oralis/infantis	STR13	S.infantis	S. mitis/oralis/pneumoniae	S. peroris	S. mitis/oralis
STR17	Resistant	negative	negative	S.mitis/oralis	S.infantis	S.infantis	S. oralis/infantis	STR17	S.infantis	S. oralis/mitis	S. peroris	S. gordonii
STR32	Resistant	negative	negative	S.anginosus	S.anginosus	S.intermedius	S. anginosus/constellatus	STR32	S.intermedius	S. anginosus	S. anginosus	S. anginosus
STR39	Resistant	negative	negative	S.sanguinis	S.anginosus	S.intermedius	S. anginosus/constellatus	STR39	S.intermedius	S. anginosus	S. anginosus	S. anginosus
STR36	Resistant	negative	negative	S.anginosus	S.anginosus	S.intermedius	S. anginosus/constellatus	STR36	S.intermedius	S. anginosus	S. anginosus	S. anginosus
STR136	Resistant	negative	negative	S.alactolyticus	not identified	S.lutetiensis	S.lutetiensis	STR136	S.lutetiensis	S.lutetiensis	S.lutetiensis	S.infantarius ssp coli (S.lutetiensis)
STR138	Resistant	negative	negative	S.infantarius spp coli	not identified	S.lutetiensis	S.lutetiensis	STR138	S.lutetiensis	S.lutetiensis	S.lutetiensis	S.infantarius ssp coli (S.lutetiensis)
STR150	Resistant	negative	negative	S.infantarius spp coli	not identified	S.lutetiensis	S.lutetiensis	STR150	S.lutetiensis	S.lutetiensis	S.lutetiensis	S.infantarius ssp coli (S.lutetiensis)
STR50	Resistant	negative	negative	S.infantarius spp coli	not identified	S.lutetiensis	S.lutetiensis	STR50	S.lutetiensis	S.lutetiensis	S. lutetiensis	S. infantarius ssp coli (S. lutetienis)
STR68	Resistant	negative	negative	S.mitis/oralis	S.mitis	S.mitis	S. mitis/psedopneumoniae/pneumoniae	STR68	S.mitis	S. oralis/mitis	S.pneumoniae	S. mitis/oralis
STR3	Resistant	negative	negative	S.mitis/oralis	S.pneumoniae	S.mitis	S.mitis	STR3	S.mitis	S. mitis/oralis/pneumoniae	S. pneumoniae	S. mitis/oralis
STR117	Resistant	negative	negative	S.mitis/oralis	S.mitis	S.mitis	S.oralis/mitis	STR117	S.mitis	S. mitis	S.pneumoniae	S.mitis/oralis
STR77	Resistant	negative	negative	S.dysgalactiae	S.mitis	S.mitis	S. mitis/psedopneumoniae	STR77	S.mitis	S. mitis	S.pneumoniae	S.mitis/oralis
STR21	Resistant	negative	negative	S.mitis/oralis	S.mitis	S.mitis	S. mitis/psedopneumoniae/pneumoniae	STR21	S.mitis	S. mitis	S. pneumoniae	S.mitis/oralis
STR127	Resistant	negative	negative	S.pneumoniae	S.oralis	S.mitis	S. oralis	STR127	S.mitis	S. oralis/mitis	S.pneumoniae	S.mitis/oralis
STR61	Resistant	negative	negative	S.mitis/oralis	S.mitis	S.mitis	S. mitis/psedopneumoniae/pneumoniae	STR61	S.mitis	S. mitis	S. pneumoniae	S. mitis/oralis
STR158	Resistant	negative	negative	S.mitis/oralis	S.pneumoniae	S.mitis	S. mitis/psedopneumoniae	STR158	S.mitis	S. mitis	S.pneumoniae	S.mitis/oralis
STR90	Resistant	negative	negative	S.mitis/oralis	S.pneumoniae	S.mitis	S. mitis/psedopneumoniae/pneumoniae	STR90	S.mitis	S. mitis	S.pneumoniae	S.mitis/oralis
STR102	Resistant	negative	negative	S.mitis/oralis	S.mitis	S.mitis	S. mitis/psedopneumoniae/pneumoniae	STR102	S.mitis	S. pneumoniae/mitis	S.pneumoniae	S.mitis/oralis
STR73	Resistant	negative	negative	S.mitis/oralis	S.mitis	S.mitis	S. mitis	STR73	S.mitis	S. mitis/oralis/pneumoniae	S. pneumoniae	S. mitis/oralis
STR124	Resistant	negative	negative	S.mitis/oralis	S.mitis	S.mitis	S. mitis/psedopneumoniae	STR124	S.mitis	S. mitis	S.pneumoniae	S.mitis/oralis
STR57	Resistant	negative	negative	S.mitis/oralis	S.pneumoniae	S.mitis	S. mitis	STR57	S.mitis	S. oralis/mitis	S. pneumoniae	S. mitis/oralis
STR100	Resistant	negative	negative	S.mutans	S.mutans	S.mutans	S. mutans	STR100	S.mutans	S.mutans	S.mutans	S.mutans
STR81	Resistant	negative	negative	S.mitis/oralis	S.oralis	S.oligofermentans	S. oralis/infantis	STR81	S.oligofermentans	S.oralis	S.pneumoniae	S.mitis/oralis
STR131	Resistant	negative	negative	S.mitis/oralis	S.oralis	S.oligofermentans	S. oralis	STR131	S.oligofermentans	S.oralis	S.pneumoniae	S.mitis/oralis
STR103	Resistant	negative	negative	S.mitis/oralis	S.oralis	S.oligofermentans	S. oralis/oligofermentans	STR103	S.oligofermentans	S. mitis/oralis/pneumoniae	S.pneumoniae	S.mitis/oralis
STR139	Resistant	negative	negative	S.mitis/oralis	S.oralis	S.oligofermentans	S. oralis	STR139	S.oligofermentans	S.lutetiensis	S.pneumoniae	S.mitis/oralis
STR144	Resistant	negative	negative	S.mitis/oralis	S.oralis	S.oligofermentans	S. oralis/oligofermentans	STR144	S.oligofermentans	S.oralis	S.pneumoniae	S.mitis/oralis
STR2	Resistant	negative	negative	S.mitis/oralis	S.oralis	S.oralis	S. oralis	STR2	S.oralis	S.oralis	S. pneumoniae	S. mitis/oralis
STR67	Resistant	negative	negative	S.mitis/oralis	S.oralis	S.oralis	S. oralis	STR67	S.oralis	S.oralis	S.pneumoniae	S. mitis/oralis
STR26	Resistant	negative	negative	S.mitis/oralis	S.oralis	S.oralis	S. mitis/oralis	STR26	S.oralis	S.oralis	S. pneumoniae	S. mitis/oralis
STR4	Resistant	negative	negative	S.mitis/oralis	S.oralis	S.oralis	S. oralis/oligofermentans	STR4	S.oralis	S.oralis	S. pneumoniae	S. mitis/oralis
STR105	Resistant	negative	negative	S.mitis/oralis	S.oralis	S.oralis	S. oralis	STR105	S.oralis	S.oralis	S.oralis	S.mitis/oralis
STR106	Resistant	negative	negative	S.mitis/oralis	S.oralis	S.oralis	S. oralis	STR106	S.oralis	S.oralis	S.pneumoniae	S.mitis/oralis
STR163	Resistant	negative	negative	S.mitis/oralis	S.oralis	S.oralis	S. oralis/oligofermentans	STR163	S.oralis	S.oralis	S.pneumoniae	S.mitis/oralis
STR134	Resistant	negative	negative	S.mitis/oralis	S.oralis	S.oralis	S. mitis/pneumoniae	STR134	S.oralis	S.oralis	S.oralis	S.mitis/oralis
STR113	Resistant	negative	negative	S.mitis/oralis	S.oralis	S.oralis	S. oralis	STR113	S.oralis	S.oralis	S.pneumoniae	S.mitis/oralis
STR104	Resistant	negative	negative	S.mitis/oralis	S.oralis	S.oralis	S. oralis/mitis	STR104	S.oralis	S.oralis	S.pneumoniae	S.mitis/oralis
STR99	Resistant	negative	negative	S.mitis/oralis	S.oralis	S.oralis	S. oralis	STR99	S.oralis	S.oralis	S.pneumoniae	S.mitis/oralis
STR46	Resistant	negative	negative	S.mitis/oralis	S.oralis	S.oralis	S. oralis/pneumoniae/mitis	STR46	S.oralis	S.oralis	S. pneumoniae	S. mitis/oralis
STR147	Resistant	negative	negative	S.mitis/oralis	S.oralis	S.oralis	S. oralis/mitis	STR147	S.oralis	S.oralis	S.pneumoniae	S.mitis/oralis
STR137	Resistant	negative	negative	S.mitis/oralis	S.oralis	S.oralis	S. oralis	STR137	S.oralis	S.oralis	S.pneumoniae	S.mitis/oralis
STR108	Resistant	negative	negative	S.mitis/oralis	S.oralis	S.oralis	S. oralis	STR108	S.oralis	S.oralis	S.pneumoniae	S.mitis/oralis
STR142	Resistant	negative	negative	S.mitis/oralis	S.oralis	S.oralis	S. oralis	STR142	S.oralis	S.oralis	S.pneumoniae	S.mitis/oralis
STR49	Resistant	negative	negative	S.mitis/oralis	S.oralis	S.oralis	S. oralis	STR49	S.oralis	S.oralis	S. pneumoniae	S. mitis/oralis
STR98	Resistant	negative	negative	S.mitis/oralis	S.oralis	S.oralis	S. oralis	STR98	S.oralis	S.oralis	S.pneumoniae	S.mitis/oralis
STR109	Resistant	negative	negative	S.mitis/oralis	S.oralis	S.oralis	S. oralis/infantis	STR109	S.oralis	S.oralis	S.oralis	S.mitis/oralis
STR94	Resistant	negative	negative	S.mitis/oralis	S.oralis	S.oralis	S. oralis	STR94	S.oralis	S.oralis	S.oralis	S.mitis/oralis
STR140	Resistant	negative	negative	S.mitis/oralis	S.oralis	S.oralis	S. oralis/mitis	STR140	S.oralis	S.oralis	S.oralis	S.mitis/oralis
STR143	Resistant	negative	negative	S.mitis/oralis	S.oralis	S.oralis	S. oralis	STR143	S.oralis	S.oralis	S.oralis	S.mitis/oralis
STR35	Resistant	negative	negative	S.parasanguinis	S.parasanguinis	S.parasanguinis	S. parasanguinis	STR35	S.parasanguinis	S. parasanguinis	S. parasanguinis	S. parasanguinis
STR25	Resistant	negative	negative	S.mitis/oralis	S.parasanguinis	S.parasanguinis	S. parasanguinis	STR25	S.parasanguinis	S. parasanguinis	S. parasanguinis	S. parasanguinis
STR33	Resistant	negative	negative	S.parasanguinis	S.parasanguinis	S.parasanguinis	S. parasanguinis	STR33	S.parasanguinis	S. parasanguinis	S. parasanguinis	S. parasanguinis
STR23	Resistant	negative	negative	S.sanguinis	S.parasanguinis	S.parasanguinis	S. parasanguinis	STR23	S.parasanguinis	S. parasanguinis/mitis/peroris	S. parasanguinis	S. parasanguinis
STR63	Resistant	negative	negative	S.mitis/oralis	S.parasanguinis	S.parasanguinis	S. parasanguinis	STR63	S.parasanguinis	S. parasanguinis	S. parasanguinis	S. parasanguinis
STR120	Resistant	negative	negative	S.parasanguinis	S.parasanguinis	S.parasanguinis	S. parasanguinis	STR120	S.parasanguinis	S.parasanguinis	S.parasanguinis	S.parasanguinis
STR101	Resistant	negative	negative	S.parasanguinis	S.parasanguinis	S.parasanguinis	S. parasanguinis	STR101	S.parasanguinis	S.parasanguinis	S.parasanguinis	S.parasanguinis
STR55	Resistant	negative	negative	S.parasanguinis	S.parasanguinis	S.parasanguinis	S. parasanguinis	STR55	S.parasanguinis	S.parasanguinis	S. parasanguinis	S. parasanguinis
STR34	Resistant	negative	negative	S.gallolyticus ssp pasteurianus	S.pasteurianus	S.pasteurianus	S. pneumoniae/S.mitis	STR34	S.pasteurianus	S.gallolyticus spp pasteurianus	S. gallolyticus	S. gallolyticus ssp pasteurianus
STR6	Resistant	negative	negative	S.mitis/oralis	S.mitis	S.pseudopneumoniae	S. mitis/psedopneumoniae/pneumoniae	STR6	S.pseudopneumoniae	S. mitis	S. pneumoniae	S. mitis/oralis
STR48	Resistant	negative	negative	S.mitis/oralis	S.mitis	S.pseudopneumoniae	S. mitis/psedopneumoniae/pneumoniae	STR48	S.pseudopneumoniae	S. mitis	S. pneumoniae	S. mitis/oralis
STR47	Resistant	negative	negative	S.mitis/oralis	S.pneumniae	S.pseudopneumoniae	S. mitis/psedopneumoniae/pneumoniae	STR47	S.pseudopneumoniae	S. pneumoniae	S. pneumoniae	S. pseudopneumoniae
STR53	Resistant	negative	negative	S.mitis/oralis	S.pneumoniae/mitis	S.pseudopneumoniae	S. mitis/oralis	STR53	S.pseudopneumoniae	S. mitis	S. pneumoniae	S. mitis/oralis
STR30	Resistant	negative	negative	S.mitis/oralis	S. mitis	S.pseudopneumoniae	S. mitis/psedopneumoniae/pneumoniae	STR30	S.pseudopneumoniae	S. mitis	S. pneumoniae	S. mitis/oralis
STR60	Resistant	negative	negative	S.mitis/oralis	S.mitis	S.pseudopneumoniae	S. mitis	STR60	S.pseudopneumoniae	S. mitis	S. pneumoniae	S. mitis/oralis
STR157	Resistant	negative	negative	S.mitis/oralis	S.mitis	S.pseudopneumoniae	S. mitis/psedopneumoniae	STR157	S.pseudopneumoniae	S. mitis	S.pneumoniae	S.mitis/oralis
STR82	Resistant	negative	negative	S.mitis/oralis	S.pneumoniae	S.pseudopneumoniae	S. mitis/psedopneumoniae/pneumoniae	STR82	S.pseudopneumoniae	S. mitis	S.pneumoniae	S.mitis/oralis
STR59	Resistant	negative	negative	S.mitis/oralis	S.mitis	S.pseudopneumoniae	S. mitis/psedopneumoniae/pneumoniae	STR59	S.pseudopneumoniae	S. mitis	S. pneumoniae	S. mitis/oralis
STR62	Resistant	negative	negative	S.mitis/oralis	S.pneumoniae	S.pseudopneumoniae	S. mitis/psedopneumoniae/pneumoniae	STR62	S.pseudopneumoniae	S. mitis/oralis	S. pneumoniae	S. mitis/oralis
STR56	Resistant	negative	negative	Kocurai rosea	S.pneumoniae/mitis	S.pseudopneumoniae	S. mitis/psedopneumoniae/pneumoniae	STR56	S.pseudopneumoniae	S.mitis/oralis	S. pneumoniae	S. mitis/oralis
STR132	Resistant	negative	negative	S.mitis/oralis	S.mitis	S.pseudopneumoniae	S. mitis/psedopneumoniae/pneumoniae	STR132	S.pseudopneumoniae	S. mitis	S.pneumoniae	S.mitis/oralis
STR121	Resistant	negative	negative	S.mitis/oralis	S.mitis	S.pseudopneumoniae	S. mitis/psedopneumoniae/pneumoniae	STR121	S.pseudopneumoniae	S. mitis	S.pneumoniae	S.mitis/oralis
STR72	Resistant	negative	negative	S.mitis/oralis	S.pneumoniae	S.pseudopneumoniae	S. mitis/psedopneumoniae/pneumoniae	STR72	S.pseudopneumoniae	S. mitis	S. pneumoniae	S. mitis/oralis
STR69	Resistant	negative	negative	S.mitis/oralis	S.salivarius	S.salivarius	S. salivarius	STR69	S.salivarius	S. salivarius	S.salivarius	S.salivarius
STR44	Resistant	negative	negative	S.mitis/oralis	S.sanguinis	S.sanguinis	S. sanguinis/S.gordonii	STR44	S.sanguinis	S. sanguinis	S. sanguinis	S. sanguinis
STR95	Resistant	negative	negative	S.sanguinis	S.sanguinis	S.sanguinis	S. sanguinis/S.gordonii	STR95	S.sanguinis	S. sanguinis	S.sanguinis	S.sanguinis
STR126	Resistant	negative	negative	S.sanguinis	S.sanguinis	S.sanguinis	S. sanguinis	STR126	S.sanguinis	S. sanguinis	S.sanguinis	S.sanguinis
STR135	Resistant	negative	negative	S.sanguinis	S.sanguinis	S.sanguinis	S. sanguinis/S.gordonii	STR135	S.sanguinis	S. sanguinis	S.sanguinis	S.sanguinis
STR29	Resistant	negative	negative	S.mitis/oralis	S.vestibularis	S.thermophilus	S. vestibularis/S.salivarius	STR29	S.thermophilus	S. salivarius	S. salivarius	S. vestibularis
STR160	Resistant	negative	negative	S.thermophilus	S.thermophilus	S.thermophilus	S. mitis/pseudopneumoniae	STR160	S.thermophilus	S.salivarius spp thermophilus	S.thermophilus	S.thermophilus
STR42	Resistant	negative	negative	S.salivarius	S.vestibularis	S.vestibularis	S. vestibularis	STR42	S.vestibularis	S. salivarius	S. salivarius	S. salivarius ssp salivarius
PNEUMOCOCCAL VGS
Isolates n°	Optochin Susceptibility	lytA PCR	Bile solubility Test	Vitek 2 identification	SodA sequencing	RpoB sequencing	Tuf sequencing	Isolates n°	RpoB sequencing	MALDI-TOF Bruker last version database	MALDI-TOF Bruker first version database	MALDI-TOF MS (bioMérieux)
STR1	Susceptible	Positive	Positive	S.pneumoniae	S.pneumoniae	S.pneumoniae	S. pneumoniae/mitis	STR1	S.pneumoniae	S.pneumoniae	S. pneumoniae	S. pneumoniae
STR5	Susceptible	Positive	Positive	S.pneumoniae	S.pneumoniae	S.pneumoniae	S. mitis/psedopneumoniae/pneumoniae	STR5	S.pneumoniae	S.pneumoniae	S. pneumoniae	S. pneumoniae
STR74atcc	Susceptible	Positive	Positive	S.pneumoniae	S.pneumoniae	S.pneumoniae	S. mitis/S.pneumoniae	STR74atcc	S.pneumoniae	S.pneumoniae	S.pneumoniae	S.pneumoniae
STR75	Susceptible	Positive	Positive	S.pneumoniae	S.pneumoniae	S.pneumoniae	S. mitis/S.pneumoniae	STR75	S.pneumoniae	S.pneumoniae	S.pneumoniae	S.pneumoniae
STR76	Susceptible	Positive	Positive	S.pneumoniae	S.pneumoniae	S.pneumoniae	S. mitis/S.pneumoniae	STR76	S.pneumoniae	S.pneumoniae	S.pneumoniae	S.pneumoniae
STR78	Susceptible	Positive	Positive	S.pneumoniae	S.pneumoniae	S.pneumoniae	S. mitis/S.pneumoniae	STR78	S.pneumoniae	S.pneumoniae	S.pneumoniae	S.pneumoniae
STR79	Susceptible	Positive	Positive	S.pneumoniae	S.pneumoniae	S.pneumoniae	S. mitis/S.pneumoniae	STR79	S.pneumoniae	S.pneumoniae	S.pneumoniae	S.pneumoniae
STR85	Susceptible	Positive	Positive	S.pneumoniae	S.pneumoniae	S.pneumoniae	S. mitis/S.pneumoniae	STR85	S.pneumoniae	S.pneumoniae	S.pneumoniae	S.pneumoniae
STR87	Susceptible	Positive	Positive	S.pneumoniae	S.pneumoniae	S.pneumoniae	S. mitis/S.pneumoniae	STR87	S.pneumoniae	S.pneumoniae	S.pneumoniae	S.pneumoniae
STR88	Susceptible	Positive	Positive	S.pneumoniae	S.pneumoniae	S.pneumoniae	S. mitis/S.pneumoniae	STR88	S.pneumoniae	S.pneumoniae	S.pneumoniae	S.pneumoniae
STR96	Susceptible	Positive	Positive	S.pneumoniae	S.pneumoniae	S.pneumoniae	S. mitis/S.pneumoniae	STR96	S.pneumoniae	S.pneumoniae	S.pneumoniae	S.pneumoniae
STR107	Susceptible	Positive	Positive	S.pneumoniae	S.pneumoniae	S.pneumoniae	S. mitis/S.pneumoniae	STR107	S.pneumoniae	S.pneumoniae	S.pneumoniae	S.pneumoniae
STR110	Susceptible	Positive	Positive	S.pneumoniae	S.pneumoniae	S.pneumoniae	S. mitis/S.pneumoniae	STR110	S.pneumoniae	S.pneumoniae	S.pneumoniae	S.pneumoniae
STR112	Susceptible	Positive	Positive	S.pneumoniae	S.pneumoniae	S.pneumoniae	S. mitis/S.pneumoniae	STR112	S.pneumoniae	S.pneumoniae	S.pneumoniae	S.pneumoniae
STR115	Susceptible	Positive	Positive	S.gordonii	S.pneumoniae	S.pneumoniae	S. mitis/S.pneumoniae	STR115	S.pneumoniae	S.pneumoniae	S.pneumoniae	S.pneumoniae
STR116	Susceptible	Positive	Positive	S.pneumoniae	S.pneumoniae	S.pneumoniae	S. mitis/S.pneumoniae	STR116	S.pneumoniae	S.pneumoniae	S.pneumoniae	S.pneumoniae
STR122	Susceptible	Positive	Positive	S.pneumoniae	S.pneumoniae	S.pneumoniae	S. mitis/S.pneumoniae	STR122	S.pneumoniae	S.pneumoniae	S.pneumoniae	S.pneumoniae
STR123	Susceptible	Positive	Positive	S.pneumoniae	S.pneumoniae	S.pneumoniae	S. mitis/S.pneumoniae	STR123	S.pneumoniae	S.pneumoniae	S.pneumoniae	S.pneumoniae
STR129	Susceptible	Positive	Positive	S.mitis/oralis/pneumoniae	S.pneumoniae	S.pneumoniae	S. mitis/S.pneumoniae	STR129	S.pneumoniae	S.pneumoniae	S.pneumoniae	S.pneumoniae
STR130	Susceptible	Positive	Positive	S.pneumoniae	S.pneumoniae	S.pneumoniae	S. mitis/S.pneumoniae	STR130	S.pneumoniae	S.pneumoniae	S.pneumoniae	S.pneumoniae
STR141	Susceptible	Positive	Positive	S.pneumoniae	S.pneumoniae	S.pneumoniae	S. mitis/S.pneumoniae	STR141	S.pneumoniae	S.pneumoniae	S.pneumoniae	S.pneumoniae
STR145	Susceptible	Positive	Positive	S.mitis/oralis/pneumoniae	S.pneumoniae	S.pneumoniae	S. mitis/S.pneumoniae	STR145	S.pneumoniae	S.pneumoniae	S.pneumoniae	S.pneumoniae
STR152	Susceptible	Positive	Positive	S.pneumoniae	S.pneumoniae	S.pneumoniae	S. mitis/S.pneumoniae	STR152	S.pneumoniae	S.pneumoniae	S.pneumoniae	S.pneumoniae
STR156	Susceptible	Positive	Positive	S.pneumoniae	S.pneumoniae	S.pneumoniae	S. mitis/S.pneumoniae	STR156	S.pneumoniae	S.pneumoniae	S.pneumoniae	S.pneumoniae
STR162	Susceptible	Positive	Positive	S.pneumoniae	S.pneumoniae	S.pneumoniae	S. mitis/S.pneumoniae	STR162	S.pneumoniae	S.pneumoniae	S.pneumoniae	S.pneumoniae
STR11	Susceptible	Positive	Positive	S.pneumoniae	S.pneumoniae	S.pneumoniae	S. mitis/psedopneumoniae/pneumoniae	STR11	S.pneumoniae	S.pneumoniae	S. pneumoniae	S. pneumoniae
